# Supplementary material for: Quantitative performance assessment of Ultivue multiplex panels in formalin-fixed, paraffin-embedded human and murine tumor specimens
Source: Sci Rep. 2024 Apr 11;14:8496. doi: 10.1038/s41598-024-58372-5 (PMC11009312; doi:10.1038/s41598-024-58372-5)
Supplement: Supplementary file 1 — Supplementary Table S1. [file 41598_2024_58372_MOESM1_ESM.xlsx]

## Sheet: Figure 2
Summary table for Figure 2F: FoxP3 intensity								Summary Table for Figure 2G: CD4 intensity
	1-plex			4-plex					1-plex			4-plex
Tumor model	Mean	SD	N	Mean	SD	N		Tumor model	Mean	SD	N	Mean	SD	N
CT26	7553	4150	1690	7727	4388	1790		CT26	4983	1711	1068	4897	1831	800
4T1	12841	1102	1183	9950	3601	983		4T1	2088	1102	1387	2143	1180	1212
B16F10	10511	6275	272	9541	5835	469		B16F10	1951	1677	952	2115	1840	752
Summary table for Figure 2H: CD8a intensity								Summary table for Figure 2I: CD3e intensity
	1-plex			4-plex					1-plex			4-plex
Tumor model	Mean	SD	N	Mean	SD	N		Tumor model	Mean	SD	N	Mean	SD	N
CT26	2467	1476	10661	2480	1488	11554		CT26	4075	2411	13471	4175	2380	14330
4T1	1280	1732	712	1222	955	769		4T1	3315	1580	1994	3355	1417	1917
B16F10	656	686	952	646	757	1180		B16F10	3764	4380	836	4653	4450	764
