# Supplementary material for: Quantitative performance assessment of Ultivue multiplex panels in formalin-fixed, paraffin-embedded human and murine tumor specimens
Source: Sci Rep. 2024 Apr 11;14:8496. doi: 10.1038/s41598-024-58372-5 (PMC11009312; doi:10.1038/s41598-024-58372-5)
Supplement: Supplementary file 2 — Supplementary Table S2. [file 41598_2024_58372_MOESM2_ESM.xlsx]

## Sheet: Figure 3
Summary table for panel C: CT26 - single marker phenotypes
% positive cells	Run 1			Run 2			Run 3			Run 4			Run 5
	Mean	SD	N	Mean	SD	N	Mean	SD	N	Mean	SD	N	Mean	SD	N
CD3e	5.90667	0.69515	3	9.37667	1.04078	3	2.88	0.225389	3	2.33667	1.15647	3	8.13667	1.38226	3
CD4	0.78	0.15	3	1.00333	0.136137	3	1.65	0.336452	3	0.196667	0.102632	3	0.816667	0.215716	3
CD8a	4.58	0.850353	3	7.4	0.945992	3	4.97667	0.051316	3	3.73	1.27574	3	6.73	0.953467	3
FoxP3	0.413333	0.070946	3	0.5	0.1	3	0.476667	0.135031	3	0.266667	0.0152753	3	0.353333	0.0802081	3
Summary table for panel D: 4T1 - single marker phenotypes
% positive cells	Run 1			Run 2			Run 3			Run 4			Run 5
	Mean	SD	N	Mean	SD	N	Mean	SD	N	Mean	SD	N	Mean	SD	N
CD3e	0.66	0.209523	3	0.853333	0.0945163	3	0.386667	0.0802081	3	0.226667	0.191398	3	0.783333	0.0057735	3
CD4	0.163333	0.0585947	3	0.203333	0.0251661	3	0.583333	0.172143	3	0.0433333	0.0251661	3	0.163333	0.0321455	3
CD8a	0.113333	0.0251661	3	0.136667	0.011547	3	0.186667	0.0378594	3	0.13	0.0458258	3	0.14	0.02	3
FoxP3	0.72	0.0360555	3	0.72	0.02	3	0.706667	0.0321455	3	0.61	0.0754983	3	0.7	0.043589	3
Summary table for panel E: B16F10 - single marker phenotypes
% positive cells	Run 1			Run 2			Run 3			Run 4			Run 5
	Mean	SD	N	Mean	SD	N	Mean	SD	N	Mean	SD	N	Mean	SD	N
CD3e	0.0433333	0.023094	3	0.0666667	0.0057735	3	0.0333333	0.011547	3	0.0266667	0.0152753	3	0.0733333	0.0208167	3
CD4	0.06	0.0264575	3	0.07	0.01	3	0.58	0.272213	3	0.0266667	0.0057735	3	0.0666667	0.0057735	3
CD8a	0.04	0.01	3	0.05	8.49837e-18	3	0.1	0.0173205	3	0.0533333	0.0152753	3	0.0566667	0.0057735	3
FoxP3	0.266667	0.184752	3	0.166667	0.0057735	3	0.256667	0.0321455	3	0.173333	0.0057735	3	0.21	0.0264575	3
Summary table for panel F: CT26 - multi-marker phenotypes
% positive cells	Run 1			Run 2			Run 3			Run 4			Run 5
	Mean	SD	N	Mean	SD	N	Mean	SD	N	Mean	SD	N	Mean	SD	N
Thelpher: CD3+CD4+	4.71	0.648614	3	3.3	0.250599	3	9.21333	0.598108	3	3.15667	0.0568624	3	3.45667	0.161967	3
Treg: CD3+CD4+FoxP3+	2.89333	0.878768	3	2.47333	0.175024	3	5.63667	1.18846	3	1.06333	0.57709	3	2.07667	0.24173	3
Tcyt: CD3+CD8a+	55.68	3.40686	3	60.34	0.537029	3	64.27	4.84507	3	65.39	7.65391	3	61.8233	5.98178	3
Summary table for panel G: 4T1 - multi-marker phenotypes
% positive cells	Run 1			Run 2			Run 3			Run 4			Run 5
	Mean	SD	N	Mean	SD	N	Mean	SD	N	Mean	SD	N	Mean	SD	N
Thelpher: CD3+CD4+	12.63	2.12706	3	14.0133	0.561456	3	29.46	2.37228	3	6.51667	2.65583	3	12.24	2.05643	3
Treg: CD3+CD4+FoxP3+	5.14667	1.66626	3	6.12	0.591016	3	29.9	1.91251	3	1.54667	0.635793	3	4.83333	1.75526	3
Tcyt: CD3+CD8a+	5.63	0.393573	3	6.91	0.072111	3	7.32667	0.990269	3	5.45	1.78278	3	6.94	0.941701	3
Summary table for panel H: B16F10 - multi-marker phenotypes
% positive cells	Run 1			Run 2			Run 3			Run 4			Run 5
	Mean	SD	N	Mean	SD	N	Mean	SD	N	Mean	SD	N	Mean	SD	N
Thelpher: CD3+CD4+	28.3933	9.61483	3	26.06	2.48719	3	36.8133	3.54514	3	22.97	4.48568	3	21.1633	3.56388	3
Treg: CD3+CD4+FoxP3+	10.4067	4.73435	3	14.51	1.88836	3	16.6067	3.97369	3	8.22333	1.52887	3	9.24	1.99	3
Tcyt: CD3+CD8a+	14.53	3.52629	3	17.1467	2.40463	3	10.1367	2.03535	3	12.0467	5.87538	3	15.11	2.8007	3
Summary table for panel I: CT26 - intra-run CV of single- and multi-marker phenotypes
	Mean	SD	N
CD3e	29.452	32.3675	5
CD4	32.03	19.3209	5
CD8a	16.182	11.9807	5
FoxP3	18.886	8.3745	5
CD3e+CD4+	6.894	4.43384	5
CD3e+CD4+FoxP3+	23.07	20.4509	5
CD3e+CD8a+	7.186	4.10784	5
Summary table for panel J: 4T1 - intra-run CV of single- and multi-marker phenotypes
	Mean	SD	N
CD3e	17.216	18.2663	5
CD4	26.466	15.6967	5
CD8a	20.41	10.3045	5
FoxP3	6.366	3.69269	5
CD3e+CD4+	17.296	14.2634	5
CD3e+CD4+FoxP3+	25.134	15.9716	5
CD3e+CD8a+	13.598	11.8727	5
Summary table for panel K: B16F10 - intra-run CV of single- and multi-marker phenotypes
	Mean	SD	N
CD3e	35.1513	23.7863	5
CD4	29.072	17.0176	5
CD8a	18.0394	10.976	5
FoxP3	20.4619	28.4222	5
CD3e+CD4+	17.8798	9.95772	5
CD3e+CD4+FoxP3+	24.497	12.4205	5
CD3e+CD8a+	25.133	13.709	5
