# Supplementary material for: Quantitative performance assessment of Ultivue multiplex panels in formalin-fixed, paraffin-embedded human and murine tumor specimens
Source: Sci Rep. 2024 Apr 11;14:8496. doi: 10.1038/s41598-024-58372-5 (PMC11009312; doi:10.1038/s41598-024-58372-5)
Supplement: Supplementary file 3 — Supplementary Table S3. [file 41598_2024_58372_MOESM3_ESM.xlsx]

## Sheet: Figure 4
Summary table for panel A: CT26 (local threshold)
%positive cells	Run 1			Run 2			Run 3			Run 4			Run 5
	Mean	SD	N	Mean	SD	N	Mean	SD	N	Mean	SD	N	Mean	SD	N
CD3e	3.96667	0.366788	3	3.94333	0.297041	3	3.1	0.492443	3	3.59333	0.603517	3	3.73333	0.615332	3
CD4	1.15667	0.25697	3	1.12333	0.12897	3	1.35333	0.380307	3	1.16667	0.282194	3	1.09	0.339559	3
CD8a	3.15667	0.480035	3	3.52667	0.240069	3	2.79667	0.661085	3	3.30333	0.282902	3	3.17333	0.835125	3
FoxP3	0.31	0.0655744	3	0.313333	0.051316	3	0.306667	0.064291	3	0.433333	0.100664	3	0.28	0.0608276	3
Summary table for panel B: CT26 (local threshold)
	Run 1			Run 2			Run 3			Run 4			Run 5
	Mean	SD	N	Mean	SD	N	Mean	SD	N	Mean	SD	N	Mean	SD	N
Thelpher: CD3+CD4+	14.9033	1.29276	3	14.4233	1.05083	3	17.1033	2.0323	3	14.5533	1.39665	3	14.2367	2.40044	3
Treg: CD3+CD4+FoxP3+	3.71333	0.969347	3	4.17333	0.37899	3	4.57667	0.795885	3	4.43	0.513907	3	3.66667	0.687047	3
Tcyt: CD3+CD8a+	54.9877	2.04155	3	60.3721	1.36336	3	55.3276	10.4705	3	64.3902	6.26532	3	57.7851	6.69232	3
Summary table for panel C: CT26 (local threshold)
Biomarker	Intra-run CV
	Mean	SD	N
CD3e	13.186	4.46909	5
CD4	23.316	7.4085	5
CD8a	21.258	10.6586	5
FoxP3	20.618	3.15057	5
CD3e+CD4+	10.864	3.75505	5
CD3e+CD4+FoxP3+	16.6	6.63161	5
CD3e+CD8a+	9.24	6.6843	5
Summary table for panel D: 4T1 (local threshold)
%positive cells	Run 1			Run 2			Run 3			Run 4			Run 5
	Mean	SD	N	Mean	SD	N	Mean	SD	N	Mean	SD	N	Mean	SD	N
CD3e	0.720751	0.212666	3	0.645933	0.0801912	3	0.674269	0.117117	3	0.635534	0.313431	3	0.649028	0.00595641	3
CD4	0.682609	0.139761	3	0.623332	0.0504298	3	0.862388	0.292535	3	0.766716	0.235066	3	0.631638	0.0476874	3
CD8a	0.0654147	0.0183037	3	0.070878	0.00768469	3	0.113626	0.0277635	3	0.0649973	0.0338448	3	0.0668727	0.0133844	3
FoxP3	0.436852	0.0447205	3	0.382236	0.0179179	3	0.459016	0.0223339	3	0.279634	0.0919662	3	0.428531	0.0315999	3
Summary table for panel E: 4T1 (local threshold)
%positive cells	Run 1			Run 2			Run 3			Run 4			Run 5
	Mean	SD	N	Mean	SD	N	Mean	SD	N	Mean	SD	N	Mean	SD	N
Thelpher: CD3+CD4+	4.43516	0.472812	3	5.78269	0.213181	3	5.81745	0.90649	3	4.02263	1.2796	3	5.43599	0.952722	3
Treg: CD3+CD4+FoxP3+	55.5048	4.99462	3	59.207	0.689439	3	63.6275	4.07489	3	56.9313	7.30379	3	58.488	4.21418	3
Tcyt: CD3+CD8a+	23.4979	3.89382	3	24.459	1.23894	3	27.1103	1.26166	3	16.5883	5.74254	3	24.4241	3.69958	3
Summary table for panel F: 4T1 (local threshold)
Biomarker	Intra-run CV
	Mean	SD	N
CD3e	21.9052	18.4413	5
CD4	20.139	12.2922	5
CD8a	27.0688	15.3784	5
FoxP3	12.0105	11.8869	5
CD3e+CD4+	15.8531	10.3981	5
CD3e+CD4+FoxP3+	7.32033	4.24	5
CD3e+CD8a+	15.2111	12.1745	5
