# Supplementary material for: Quantitative performance assessment of Ultivue multiplex panels in formalin-fixed, paraffin-embedded human and murine tumor specimens
Source: Sci Rep. 2024 Apr 11;14:8496. doi: 10.1038/s41598-024-58372-5 (PMC11009312; doi:10.1038/s41598-024-58372-5)
Supplement: Supplementary file 4 — Supplementary Table S4. [file 41598_2024_58372_MOESM4_ESM.xlsx]

## Sheet: Figure 5
Summary table for panel A: CT26 (global threshold)
	Run 1			Run 2			Run 3			Run 4			Run 5
	Mean	SD	N	Mean	SD	N	Mean	SD	N	Mean	SD	N	Mean	SD	N
CD3e	70.7033	3.8834	3	72.9167	0.829839	3	89.67	1.52895	3	76.8933	7.66306	3	73.5767	6.33704	3
CD4	90.8367	1.69438	3	95.0333	1.2438	3	59.76	2.10658	3	83.4	9.14372	3	94.66	0.636475	3
CD8a	78.6933	3.14379	3	83	0.315119	3	46.1533	1.6007	3	42.4433	10.9055	3	79.63	6.08078	3
FoxP3	74.41	5.36011	3	82.8633	5.28918	3	72.9933	1.1724	3	43.2633	11.8675	3	83.23	3.09724	3
Summary table for panel B: 4T1 (global threshold)
	Run 1			Run 2			Run 3			Run 4			Run 5
	Mean	SD	N	Mean	SD	N	Mean	SD	N	Mean	SD	N	Mean	SD	N
CD3e	58.1167	4.90643	3	61.3867	0.918822	3	78.7667	2.96726	3	53.19	4.60779	3	59.0667	2.95524	3
CD4	76.0133	7.52158	3	86.0733	1.93053	3	56.54	4.94401	3	44.8767	23.0069	3	83.0567	1.81528	3
CD8a	37.1733	5.4186	3	47.0733	1.05358	3	20.4467	3.68709	3	12.5567	8.43658	3	41.9233	4.14581	3
FoxP3	36.7033	11.5712	3	48.1167	5.1068	3	35.25	6.99054	3	14.9167	10.9068	3	44.9467	3.29175	3
Summary table for panel C: CT26 (local threshold)
	Run 1			Run 2			Run 3			Run 4			Run 5
	Mean	SD	N	Mean	SD	N	Mean	SD	N	Mean	SD	N	Mean	SD	N
CD3e	70.4833	2.3567	3	75.5567	1.75984	3	72.7367	8.08233	3	79.8	6.66372	3	72.7267	6.84715	3
CD4	73.7433	0.551936	3	74.7633	1.80428	3	59.8767	1.14023	3	71.5567	3.11359	3	70.62	0.969484	3
CD8a	71.6033	2.18138	3	69.3133	0.787676	3	64.05	7.51124	3	62.2967	4.30558	3	70.5633	1.1909	3
FoxP3	80.8767	5.33105	3	84.6867	2.76862	3	78.1967	4.21714	3	68.2933	4.48232	3	81.3467	5.9161	3
Summary table for panel D: 4T1 (local threshold)
	Run 1			Run 2			Run 3			Run 4			Run 5
	Mean	SD	N	Mean	SD	N	Mean	SD	N	Mean	SD	N	Mean	SD	N
CD3e	83.438	9.25934	3	89.4487	2.06701	3	96.5553	6.06745	3	77.5422	14.3162	3	88.3481	7.51077	3
CD4	82.9427	16.8915	3	86.5587	5.64743	3	73.1576	10.2714	3	60.0005	23.0607	3	85.1671	3.82381	3
CD8a	48.7917	5.94497	3	52.653	2.46852	3	34.8296	5.0496	3	40.4024	12.5769	3	52.9643	3.04639	3
FoxP3	39.1564	14.1826	3	41.3648	5.52734	3	39.9571	7.7597	3	37.8043	19.1599	3	36.8657	2.95269	3
