# Supplementary material for: Quantitative performance assessment of Ultivue multiplex panels in formalin-fixed, paraffin-embedded human and murine tumor specimens
Source: Sci Rep. 2024 Apr 11;14:8496. doi: 10.1038/s41598-024-58372-5 (PMC11009312; doi:10.1038/s41598-024-58372-5)
Supplement: Supplementary file 5 — Supplementary Table S5. [file 41598_2024_58372_MOESM5_ESM.xlsx]

## Sheet: Figure 6
Summary table for Panel B: CT26 tumor model							Summary table for Panel C: 4T1 tumor model
		Tcyt to Treg	Treg to Tcyt						Tcyt to Treg	Treg to Tcyt
Run 1	Mean	143.89	21.48				Run 1	Mean	181.343	80.3167
	SD	12.2647	1.12147					SD	28.3745	4.01977
	N	3	3					N	3	3
Run 2	Mean	115.517	17.2167				Run 2	Mean	150.913	72.3133
	SD	9.81878	0.718633					SD	10.158	5.25559
	N	3	3					N	3	3
Run 3	Mean	133.913	20.2833				Run 3	Mean	133.78	72.11
	SD	1.13165	1.34039					SD	4.56573	2.90253
	N	3	3					N	3	3
Run 4	Mean	177.707	20.45				Run 4	Mean	178.783	131.727
	SD	42.3998	3.81265					SD	45.5893	15.4459
	N	3	3					N	3	3
Run 5	Mean	124.127	17.7433				Run 5	Mean	156.463	72.2933
	SD	12.4223	1.44299					SD	2.85477	5.78293
	N	3	3					N	3	3
Summary table for Panel D: Intra-run CV of cell-cell distance estimates
	Tcyt to Treg distance		Treg to Tcyt distance
	CT26	4T1	CT26	4T1
Mean	10.3472	10.623	8.55595	7.20457
SD	8.36249	9.88816	5.83223	3.001
N	5	5	5	5
Summary table for Panel E: Comparison of cell-cell distance estimates
	CT26		4T1
	Tcyt to Treg	Treg to Tcyt	Tcyt to Treg	Treg to Tcyt
Mean	139.031	19.4347	160.257	85.752
SD	28.4885	2.4131	27.7786	24.9594
N	15	15	15	15
