# Supplementary material for: Quantitative performance assessment of Ultivue multiplex panels in formalin-fixed, paraffin-embedded human and murine tumor specimens
Source: Sci Rep. 2024 Apr 11;14:8496. doi: 10.1038/s41598-024-58372-5 (PMC11009312; doi:10.1038/s41598-024-58372-5)
Supplement: Supplementary file 6 — Supplementary Table S6. [file 41598_2024_58372_MOESM6_ESM.xlsx]

## Sheet: Figure 7
Summary table for Panel C: CD3 mean intensity/cell
	1-plex			4-plex
	Mean	SD	N	Mean	SD	N
Tonsil	2285	655	326530	2193	636	290613
QD250	3849	1086.5	190881	3867	1166	189637
QD251	2713	1084	26190	2976	1388	34954
QD257	1376	1210	51757	1824	1264	64855
QD285	1719	504	5443	1996	744	2930
