# Supplementary material for: Quantitative performance assessment of Ultivue multiplex panels in formalin-fixed, paraffin-embedded human and murine tumor specimens
Source: Sci Rep. 2024 Apr 11;14:8496. doi: 10.1038/s41598-024-58372-5 (PMC11009312; doi:10.1038/s41598-024-58372-5)
Supplement: Supplementary file 7 — Supplementary Table S7. [file 41598_2024_58372_MOESM7_ESM.xlsx]

## Sheet: Figure 8
Summary table for panel B: QD250 (high CD3 case)
% positive cells	CD3	CD8	CD68	CD68/CD163	MHCII	PanCK	CD11c	CD20	GZMB	Ki67	PD-L1
Mean	16.812	6.4074	35.4474	18.914	65.1968	32.862	0.4932	4.3172	0.175	1.21	0.36375
SD	2.50166	0.859297	3.9885	1.27484	4.4	1.48537	0.185461	0.989887	0.06245	0.320312	0.0780571
Summary table for panel C: QD257 (medium CD3 case)
% positive cells	CD3	CD8	CD68	CD68/CD163	MHCII	PanCK	CD11c	CD20	GZMB	Ki67	PD-L1
Mean	1.964	1.8306	23.0998	12.8525	0.595	0.00284	0.0622	0.0232	0.05	2.832	28.5564
SD	0.730431	0.232267	4.61696	3.39311	0.104365	0.000296648	0.0623033	0.00178885	0.0454606	0.533076	7.48861
Summary table for panel D: QD285 (low CD3 case)
% positive cells	CD3	CD8	CD68	CD68/CD163	MHCII	PanCK	CD11c	CD20	GZMB	Ki67	PD-L1
Mean	0.225	0.0306	28.2563	10.3884	8.876	24.3016	0.003	0.0012	0.0056	6.635	0.0428
SD	0.0591608	0.00920869	14.6257	2.31646	0.890242	2.18882	0.00182574	0.00083666	0.00676166	1.84674	0.0361206
N = 5 for all datapoints
