# Supplementary material for: Quantitative performance assessment of Ultivue multiplex panels in formalin-fixed, paraffin-embedded human and murine tumor specimens
Source: Sci Rep. 2024 Apr 11;14:8496. doi: 10.1038/s41598-024-58372-5 (PMC11009312; doi:10.1038/s41598-024-58372-5)
Supplement: Supplementary file 8 — Supplementary Table S8. [file 41598_2024_58372_MOESM8_ESM.xlsx]

## Sheet: Figure 9
Summary table for panel A: QD250 (T-act panel)
% positive cells	Ki67+PanCK+	Ki67+CD3+	GZMB+CD3+	CD3+PanCK+
Mean	0.399275	0.282925	0.0566	3.11634
SD	0.105952	0.0702049	0.0157283	0.575015
Summary table for panel B: QD250 (PD-L1 panel)
% positive cells	CD8+PDL1+	CD68+PDL1+	panCK+PDL1+	CD8+CD68+	CD68+PanCK+	CD8+PanCK+
Mean	0.015	0.00365	0.091	1.918	1.346	0.478
SD	0.0033665	0.00107548	0.0351947	0.433901	0.236284	0.0909395
Summary table for panel C: QD250 (APC panel)
% positive cells	Mf+MHCII+	CD20+MHCII+	CD11c+MHCII+
Mean	14.1378	2.3476	0.0825
SD	1.03206	0.474855	0.0159269
N = 5 for all datapoints
